# Supplementary material for: Pharmacovigilance study of anti-infective-related acute kidney injury using the Japanese adverse drug event report database
Source: BMC Pharmacol Toxicol. 2021 Aug 30;22:47. doi: 10.1186/s40360-021-00513-x (PMC8404262; doi:10.1186/s40360-021-00513-x)
Supplement: Supplementary file 2 — Additional file 2: Table S1. Suspected drugs classified by the Anatomical Therapeutic Chemical classification system and the Defined Daily Dose (ATC/DDD). [file 40360_2021_513_MOESM2_ESM.xlsx]

## Sheet: Sheet1
S1 Table Suspected drugs classified by the Anatomical Therapeutic Chemical classification system and the Defined Daily Dose (ATC/DDD)
Classification (ATC code)	Anti-infectives (Code No.)
Antibacterials
Tetracyclines (J01AA)	demeclocycline (J01AA01), doxycycline (J01AA02), oxytetracycline (J01AA06), tetracycline (J01AA07), minocycline (J01AA08), tigecycline (J01AA12), combinations of tetracyclines (J01AA20)
Amphenicols (J01BA)	chloramphenicol (J01BA01), thiamphenicol (J01BA02)
Penicillins with extended spectrum (J01CA)	ampicillin (J01CA01), carbenicillin (J01CA03), amoxicillin (J01CA04), bacampicillin (J01CA06), piperacillin (J01CA12), talampicillin (J01CA15), sulbenicillin (J01CA16), aspoxicillin (J01CA19), ampicillin combinations (J01CA51)
Beta-lactamase sensitive penicillins (J01CE)	benzylpenicillin (J01CE01), phenoxymethylpenicillin (J01CE02), pheneticillin (J01CE05)
Beta-lactamase resistant penicillins (J01CF)	cloxacillin (J01CF02)
Beta-lactamase inhibitors (J01CG)	sulbactam (J01CG01), tazobactam (J01CG02)
Combinations of penicillins, incl. beta-lactamase inhibitors (J01CR)	ampicillin and beta-lactamase inhibitor (J01CR01), sultamicillin (J01CR04), piperacillin and beta-lactamase inhibitor (J01CR05), combinations of penicillins (J01CR50)
First-generation cephalosporins (J01DB)	cefalexin (J01DB01), cefaloridine (J01DB02), cefalotin (J01DB03), cefazolin (J01DB04), cefadroxil (J01DB05), cefatrizine (J01DB06), cefapirin (J01DB08), cefacetrile (J01DB10), cefroxadine (J01DB11)
Second-generation cephalosporins (J01DC)	cefoxitin (J01DC01), cefuroxime (J01DC02), cefaclor (J01DC04), cefotetan (J01DC05), cefotiam (J01DC07), cefmetazole (J01DC09), cefminox (J01DC12), cefbuperazone (J01DC13), flomoxef (J01DC14)
Third-generation cephalosporins (J01DD)	cefotaxime (J01DD01), ceftazidime (J01DD02), cefsulodin (J01DD03), ceftriaxone (J01DD04), cefmenoxime (J01DD05), latamoxef (J01DD06), ceftizoxime (J01DD07), cefixime (J01DD08), cefodizime (J01DD09), cefpiramide (J01DD11), cefoperazone (J01DD12), cefpodoxime (J01DD13), ceftibuten (J01DD14), cefdinir (J01DD15), cefditoren (J01DD16), cefcapene (J01DD17), cefoperazone and beta-lactamase inhibitor (J0…
Fourth-generation cephalosporins (J01DE)	cefepime (J01DE01), cefpirome (J01DE02), cefozopran (J01DE03)
Monobactams (J01DF)	aztreonam (J01DF01), carumonam (J01DF02)
Carbapenems (J01DH)	meropenem (J01DH02), doripenem (J01DH04), biapenem (J01DH05), imipenem and cilastatin (J01DH51), panipenem and betamipron (J01DH55)
Other cephalosporins and penems (J01DI)	faropenem (J01DI03)
Trimethoprim and derivatives (J01EA)	trimethoprim (J01EA01)
Intermediate-acting sulfonamides (J01EC)	sulfamethoxazole (J01EC01), sulfadiazine (J01EC02)
Long-acting sulfonamides (J01ED)	sulfadimethoxine (J01ED01), sulfaphenazole (J01ED08)
Combinations of sulfonamides and trimethoprim, incl. derivatives (J01EE)	sulfamethoxazole and trimethoprim (J01EE01)
Macrolides (J01FA)	erythromycin (J01FA01), spiramycin (J01FA02), midecamycin (J01FA03), roxithromycin (J01FA06), josamycin (J01FA07), clarithromycin (J01FA09), azithromycin (J01FA10), rokitamycin (J01FA12), telithromycin (J01FA15)
Lincosamides (J01FF)	clindamycin (J01FF01), lincomycin (J01FF02)
Streptogramins (J01FG)	quinupristin/dalfopristin (J01FG02)
Streptomycins (J01GA)	streptomycin (J01GA01)
Other aminoglycosides (J01GB)	tobramycin (J01GB01), gentamicin (J01GB03), kanamycin (J01GB04), neomycin (J01GB05), amikacin (J01GB06), netilmicin (J01GB07), sisomicin (J01GB08), dibekacin (J01GB09), isepamicin (J01GB11), arbekacin (J01GB12), bekanamycin (J01GB13)
Fluoroquinolones (J01MA)	ofloxacin (J01MA01), ciprofloxacin (J01MA02), enoxacin (J01MA04), norfloxacin (J01MA06), lomefloxacin (J01MA07), fleroxacin (J01MA08), sparfloxacin (J01MA09), levofloxacin (J01MA12), moxifloxacin (J01MA14), gatifloxacin (J01MA16), prulifloxacin (J01MA17), pazufloxacin (J01MA18), garenoxacin (J01MA19), sitafloxacin (J01MA21)
Other quinolones (J01MB)	nalidixic acid (J01MB02), piromidic acid (J01MB03), pipemidic acid (J01MB04)
Combinations of antibacterials (J01RA)	penicillins combinations with other antibacterials (J01RA01)
Glycopeptide antibacterials (J01XA)	vancomycin (J01XA01), teicoplanin (J01XA02)
Polymyxins (J01XB)	colistin (J01XB01), polymyxin B (J01XB02)
Steroid antibacterials (J01XC)	fusidic acid (J01XC01)
Imidazole derivatives (J01XD)	metronidazole (J01XD01), tinidazole (J01XD02)
Nitrofuran derivatives (J01XE)	nitrofurantoin (J01XE01)
Other antibacterials (J01XX)	fosfomycin (J01XX01), spectinomycin (J01XX04), mandelic acid (J01XX06), linezolid (J01XX08), daptomycin (J01XX09), bacitracin (J01XX10)
Antimycotics
Antibiotics (J02AA)	amphotericin B (J02AA01)
Imidazole derivatives (J02AB)	miconazole (J02AB01), ketoconazole (J02AB02)
Triazole derivatives (J02AC)	fluconazole (J02AC01), itraconazole (J02AC02), voriconazole (J02AC03)
Other antimycotics for systemic use (J02AX)	flucytosine (J02AX01), caspofungin (J02AX02), micafungin (J02AX03)
